# Supplementary material for: Discovery, Prevalence, and Persistence of Novel Circular Single-Stranded DNA Viruses in the Ctenophores Mnemiopsis leidyi and Beroe ovata
Source: Front Microbiol. 2015 Dec 18;6:1427. doi: 10.3389/fmicb.2015.01427 (PMC4683175; doi:10.3389/fmicb.2015.01427)
Supplement: Supplementary file 1 [file Table1.XLSX]

## Sheet: M leydei
Sample #	Tphi Date	Tphi Tube #	Date	Species	Location	Salinity (ppt)	Temp (oC)	Oxygen (mg/L)	Length	Volume	Dissected?	C1	C2	C3	C4
I_0361			2013-02-13	M leidyi	Skidaway River				.7 cm	.1 mL	No
I_0364			2013-02-15	M leidyi	Skidaway River						No
I_0363			2013-02-28	M leidyi	Skidaway River				.7 cm	.1 mL	No
I_0366			2013-03-05	M leidyi	Skidaway River	26.83	17.12	8.07	1.5 cm	.5 mL	Yes
I_0367			2013-03-05	M leidyi	Skidaway River	26.83	17.12	8.07	.9 cm	.1 mL	No
I_0368			2013-03-05	M leidyi	Skidaway River	26.83	17.12	8.07	1.0 cm	.2 mL	No		+
I_0369			2013-03-05	M leidyi	Skidaway River	26.83	17.12	8.07	1.2 cm	.3 mL	Yes
I_0370			2013-03-05	M leidyi	Skidaway River	26.83	17.12	8.07	2.0 cm	1.3 mL	Yes
I_0371			2013-03-05	M leidyi	Skidaway River	26.83	17.12	8.07	.9 cm	.2 mL	Yes		+
I_0372			2013-03-05	M leidyi	Skidaway River	26.83	17.12	8.07	1.0 cm	.2 mL	Yes
I_0373			2013-03-05	M leidyi	Skidaway River	26.83	17.12	8.07	1.2 cm	.4 mL	No
I_0376			2013-03-13	M leidyi	Skidaway River				.5 cm	.1 mL	No		+
I_0377			2013-03-13	M leidyi	Skidaway River				1.0 cm	.2 mL	No
I_0378			2013-03-13	M leidyi	Skidaway River				1.2 cm	.4 mL	Yes
I_0379			2013-03-13	M leidyi	Skidaway River				1.0 cm	.3 mL	No		+
I_0380			2013-03-13	M leidyi	Skidaway River				1.1cm	.5 mL	Yes		+
I_0381			2013-03-13	M leidyi	Skidaway River				.8 cm	.2 mL	No		+
I_0382			2013-03-13	M leidyi	Skidaway River				.8 cm	.2 mL	No
I_0383			2013-03-13	M leidyi	Skidaway River				.9 cm	.3 mL	No		+
I_0385			2013-03-21	M leidyi	Skidaway River	24.24	15.8	8.51	.6 cm	.1 mL	No
I_0386			2013-03-21	M leidyi	Skidaway River	24.24	15.8	8.51	1.0 cm	.2 mL	No		+
I_0387			2013-03-21	M leidyi	Skidaway River	24.24	15.8	8.51	1.6 cm	.7 mL	Yes		+
I_0388			2013-03-21	M leidyi	Skidaway River	24.24	15.8	8.51	.8 cm	.2 mL	No		+
I_0389			2013-03-21	M leidyi	Skidaway River	24.24	15.8	8.51	.8 cm	.2 mL	No
I_0390			2013-03-21	M leidyi	Skidaway River	24.24	15.8	8.51	.8 cm	.3 mL	No		+
I_0391			2013-03-21	M leidyi	Skidaway River	24.24	15.8	8.51	1.1 cm	.2 mL	No
I_1098	2015-09-02	5	2013-03-21	M leidyi	Skidaway River	24.24	15.8	8.51	1.3 cm	0.7 ml	Yes		+		+
I_1097	2015-02-19	3	2013-03-21	M leidyi	Skidaway River	24.24	15.8	8.51	1.2 cm	0.7 ml	Yes		+
I_1092	2015-09-11	40	2013-03-21	M leidyi	Skidaway River	24.24	15.8	8.51	1.6 cm	0.7 ml	Yes		+
I_1095	2015-02-19	1	2013-03-26	M leidyi	Skidaway River				1.2 cm	0.4 ml	Yes	+	+
I_1086	2015-09-11	2	2013-03-26	M leidyi	Skidaway River				1.3 cm	0.5 ml	Yes
I_1087	2015-09-11	38	2013-03-26	M leidyi	Skidaway River				0.8 cm	0.2 ml	Yes		+
I_1085	2015-09-11	1	2013-03-26	M leidyi	Skidaway River				1.5 cm	1.4 ml	Yes				+
I_1093	2015-09-11	41	2013-04-03	M leidyi	Skidaway River				1.0 cm	0.2 ml	Yes		+		+
I_0878	2015-09-02	6	2013-04-03	M leidyi	Skidaway River				0.5 cm, 0.8 cm	0.1 ml, 0.2 ml	Yes		+	+	+
I_1096	2015-02-19	2	2013-04-08	M leidyi	EDGE station 3	30			2.2 cm	1.7 ml	Yes		+	+
I_0880	2015-09-02	7	2013-04-08	M leidyi	EDGE station 5	20			1.0 cm, 2.4 cm	0.2 ml	Yes		+	+
I_1091	2015-01-26	41	2013-04-08	M leidyi	EDGE station 6	15			1.7 cm	0.6 ml	Yes			+
I_1090	2015-09-02	2	2013-04-08	M leidyi	EDGE station 6	15			7.0 cm	4.4 ml	Yes		+	+
I_1088	2015-09-11	39	2013-04-15	M leidyi	Skidaway River	25	23.3	6.14	1.4 cm	0.6 ml	Yes		+	+	+
I_1089	2015-09-02	1	2013-04-15	M leidyi	Skidaway River	25	23.3	6.14	1.9 cm	1.0 ml	Yes		+	+	+
I_0985	2015-09-02	8	2013-04-15	M leidyi	Skidaway River	25	23.3	6.14	2.0 cm, 3.2 cm	1.2 ml, 4.5 ml	Yes		+	+	+
I_1109	2015-02-19	15	2013-04-24	M leidyi	Skidaway River				1.3 cm	0.5 ml	Yes		+	+	+
I_1110	2015-02-19	16	2013-04-24	M leidyi	Skidaway River				2.3 cm	2.0 ml	Yes		+	+	+
I_1111	2015-09-11	42	2013-04-30	M leidyi	Skidaway River				1.3 cm	0.4 ml	Yes
I_1112	2015-09-11	43	2013-04-30	M leidyi	Skidaway River				1.5 cm	0.5 ml	Yes				+
I_1113	2015-02-19	19	2013-04-30	M leidyi	Skidaway River				1.8 cm	0.7 ml	Yes		+		+
I_1317	2015-09-11	12	2013-04-30	M leidyi	Skidaway River				1.2 cm	0.4 ml	Yes		+		+
I_1315	2015-09-11	10	2013-04-30	M leidyi	Skidaway River				1.5 cm	0.5 ml	Yes				+
I_1316	2015-09-11	11	2013-04-30	M leidyi	Skidaway River				1.4 cm	0.8 ml	Yes		+
I_1114	2015-02-19	20	2013-05-14	M leidyi	Skidaway River				1.1 cm	0.6 ml	Yes		+		+
I_1115	2015-02-19	21	2013-05-14	M leidyi	Skidaway River				1.2 cm	0.5 ml	Yes				+
I_1116	2015-02-19	22	2013-05-14	M leidyi	Skidaway River				1.1 cm	0.4 ml	Yes				+
I_1318	2015-09-11	13	2013-05-14	M leidyi	Skidaway River				1.2 cm	0.3 ml	Yes
I_1319	2015-09-11	14	2013-05-14	M leidyi	Skidaway River				1.4 cm	0.5 ml	Yes
I_1320	2015-09-11	15	2013-05-14	M leidyi	Skidaway River				1.5 cm	0.4 ml	Yes		+		+
I_1321	2015-09-11	16	2013-05-14	M leidyi	Skidaway River				2.0 cm	1.4 ml	Yes		+		+
I_1117	2015-02-19	23	2013-05-21	M leidyi	Skidaway River				1.4 cm	0.5 ml	Yes
I_1118	2015-02-19	24	2013-05-21	M leidyi	Skidaway River				1.4 cm	0.8 ml	Yes		+		+
I_1119	2015-02-19	25	2013-05-21	M leidyi	Skidaway River				1.2 cm	0.5 ml	Yes	+	+
I_1323	2015-09-11	18	2013-05-21	M leidyi	Skidaway River				1.5 cm	0.6 ml	Yes
I_1322	2015-09-11	17	2013-05-21	M leidyi	Skidaway River				1.4 cm	0.8 ml	Yes	+			+
I_1099	2015-09-09	1	2013-05-28	M leidyi	Skidaway River				2.9 cm	3.6 ml	Yes		+		+
I_1100	2015-02-19	6	2013-05-28	M leidyi	Skidaway River				2.9 cm	3.2 ml	Yes
I_1101	2015-02-19	7	2013-05-28	M leidyi	Skidaway River				2.6 cm	2.6 ml	Yes				+
I_1324	2015-09-11	19	2013-05-28	M leidyi	Skidaway River				1.7 cm	1.0 ml	Yes		+
I_1325	2015-09-11	20	2013-05-28	M leidyi	Skidaway River				2.0 cm	1.6 ml	Yes		+		+
I_1326	2015-09-11	21	2013-05-28	M leidyi	Skidaway River				2.4 cm	2.4 ml	Yes		+		+
I_1327	2015-09-11	22	2013-05-28	M leidyi	Skidaway River				2.3 cm	2.1 ml	Yes	+			+
I_1328	2015-09-11	23	2013-05-28	M leidyi	Skidaway River				3.0 cm	3.8 ml	Yes
I_1102	2015-02-19	8	2013-06-03	M leidyi	EDGE station 7	10			1.4 cm	0.2 ml	Yes		+
I_1103	2015-02-19	9	2013-06-03	M leidyi	EDGE station 7	10			1.9 cm	0.7 ml	Yes
I_1104	2015-02-19	10	2013-06-03	M leidyi	EDGE station 7	10			3.0 cm	1.8 ml	Yes
I_1105	2015-09-02	4	2013-06-06	M leidyi	Skidaway River	31	28	4.32	1.6 cm	0.4 ml	Yes		+
I_1106	2015-09-02	3	2013-06-11	M leidyi	Skidaway River				1.6 cm	0.8 ml	Yes				+
I_1107	2015-02-19	13	2013-06-11	M leidyi	Skidaway River				3.6 cm	4.2 ml	Yes
I_1108	2015-02-19	14	2013-06-11	M leidyi	Skidaway River				2.0 cm	1.2 ml	Yes
I_1335	2015-09-11	30	2013-06-11	M leidyi	Skidaway River				2.8 cm	3.2 ml	Yes
I_1329	2015-09-11	24	2013-06-11	M leidyi	Skidaway River				1.7 cm	1.0 ml	Yes
I_1330	2015-09-11	25	2013-06-11	M leidyi	Skidaway River				1.4 cm	0.5 ml	Yes
I_1331	2015-09-11	26	2013-06-11	M leidyi	Skidaway River				2.2 cm	1.8 ml	Yes	+			+
I_1332	2015-09-11	27	2013-06-11	M leidyi	Skidaway River				2.0 cm	1.6 ml	Yes				+
I_1333	2015-09-11	28	2013-06-11	M leidyi	Skidaway River				2.5 cm	2.6 ml	Yes				+
I_1334	2015-09-11	29	2013-06-11	M leidyi	Skidaway River				2.6 cm	2.1 ml	Yes
I_1199	2015-09-09	6	2013-06-18	M leidyi	Skidaway River				1.8 cm	0.6 ml	Yes				+
I_1200	2015-09-09	7	2013-06-18	M leidyi	Skidaway River				1.8 cm	0.6 ml	Yes
I_1202	2015-09-09	8	2013-06-25	M leidyi	Skidaway River				2.5 cm	2.5 ml	Yes				+
I_1203	2015-09-11	5	2013-06-25	M leidyi	Skidaway River				4.0 cm	4.6 ml	Yes
I_1204	2015-09-09	9	2013-06-25	M leidyi	Skidaway River				2.5 cm	2.0 ml	Yes	+			+
I_1385	2015-09-11	31	2013-06-25	M leidyi	Skidaway River				3.0 cm	2.4 ml	Yes	+			+
I_1386	2015-09-11	32	2013-06-25	M leidyi	Skidaway River				2.5 cm	2.1 ml	Yes
I_1387	2015-09-11	33	2013-06-25	M leidyi	Skidaway River				3.2 cm	2.4 ml	Yes				+
I_1388	2015-09-11	34	2013-06-25	M leidyi	Skidaway River				2.5 cm	1.6 ml	Yes
I_1206	2015-09-09	10	2013-07-01	M leidyi	Skidaway River				3.2 cm	3.4 ml	Yes	+			+
I_1207	2015-09-11	6	2013-07-01	M leidyi	Skidaway River				4.0 cm	5.5 ml	Yes		+		+
I_1389	2015-09-11	35	2013-07-01	M leidyi	Skidaway River				3.1 cm	3.5 ml	Yes
I_1390	2015-09-11	36	2013-07-01	M leidyi	Skidaway River				3.6 cm	3.6 ml	Yes
I_1391	2015-09-11	37	2013-07-01	M leidyi	Skidaway River				4.0 cm	5.0 ml	Yes
I_1211	2015-09-11	7	2013-07-10	M leidyi	Skidaway River				2.0 cm	1.4 ml	Yes		+
I_1212	2015-05-26	21	2013-07-10	M leidyi	Skidaway River				2.2 cm	1.4 ml	Yes	+
I_1213	2015-09-11	8	2013-07-10	M leidyi	Skidaway River				2.5 cm	1.4 ml	Yes
I_1215	2015-05-28	6	2013-07-16	M leidyi	Skidaway River				3.5 cm	2.0 ml	Yes
I_1218	2015-05-28	7	2013-07-23	M leidyi	Skidaway River				4.0 cm	4.0 ml	Yes				+
I_1219	2015-09-09	11	2013-07-23	M leidyi	Skidaway River				3.1 cm	3.0 ml	Yes
I_1220	2015-09-09	12	2013-07-23	M leidyi	Skidaway River				4.6 cm	6.5 ml	Yes	+			+
I_1223	2015-09-09	14	2013-07-30	M leidyi	Skidaway River				4.0 cm	4.5 ml	Yes				+
I_1222	2015-09-09	13	2013-07-30	M leidyi	Skidaway River				3.0 cm	2.0 ml	Yes
I_1188	2015-09-11	3	2013-08-14	M leidyi	Skidaway River				1.9 cm	0.9 ml	Yes				+
I_1191	2015-05-26	2	2013-08-20	M leidyi	Skidaway River	24	29.3	3.78	2.5 cm	2.4 ml	Yes	+
I_1192			2013-08-20	M leidyi	Skidaway River	24	29.3	3.78	2.2 cm	2.0 ml	Yes				+
I_1193	2015-09-11	44	2013-08-20	M leidyi	Skidaway River	24	29.3	3.78	1.8 cm	1.2 ml	Yes	+
I_1195	2015-09-09	3	2013-08-28	M leidyi	Skidaway River				2.9 cm	2.9 ml	Yes
I_1196	2015-09-09	4	2013-08-28	M leidyi	Skidaway River				0.9 cm	0.2 ml	Yes	+
I_1197	2015-09-09	5	2013-08-28	M leidyi	Skidaway River				1.0 cm	0.2 ml	Yes	+
I_1189	2015-09-11	4	2013-09-06	M leidyi	Skidaway River				4.0 cm	5.0 ml	Yes	+
I_1190	2015-09-09	2	2013-09-06	M leidyi	Skidaway River				3.7 cm	3.5 ml	Yes	+
I_1239	2015-05-22	18	2013-09-06	M leidyi	Skidaway River				3.2 cm	4.5 ml	Yes	+			+
I_1241	2015-09-02	11	2013-09-19	M leidyi	Skidaway River	26	25.6	4.767	2.5 cm	2.5 ml	Yes	+
I_1242	2015-09-09	17	2013-09-19	M leidyi	Skidaway River	26	25.6	4.767	1.8 cm	0.9 ml	Yes	+			+
I_1243	2015-09-09	18	2013-09-19	M leidyi	Skidaway River	26	25.6	4.767	1.0 cm	0.3 ml	Yes	+
I_1300	2015-09-09	35	2013-10-04	M leidyi	Skidaway River				1.5 cm	0.5 ml	Yes	+
I_1301	2015-09-09	36	2013-10-04	M leidyi	Skidaway River				1.4 cm	0.5 ml	Yes	+
I_1302	2015-09-09	37	2013-10-04	M leidyi	Skidaway River				0.5 cm	0.1 ml	No	+
I_1303	2015-09-09	38	2013-10-04	M leidyi	Skidaway River				2.5 cm	2.1 ml	Yes	+
I_1304	2015-09-09	39	2013-10-04	M leidyi	Skidaway River				1.0 cm	0.3 ml	Yes	+
I_1305	2015-09-09	40	2013-10-04	M leidyi	Skidaway River				0.7 cm	0.2 ml	Yes	+
I_1306	2015-09-09	41	2013-10-04	M leidyi	Skidaway River				0.9 cm	0.2 ml	Yes	+
I_1307	2015-09-09	42	2013-10-04	M leidyi	Skidaway River				1.1 cm	0.3 ml	Yes	+			+

## Sheet: B ovata
Sample #	Tphi Date	Tphi Tube #	Date	Species	Location	Salinity (ppt)	Temperature (oC)	Oxygen (mg/L)	Length	Volume	Dissected?	C1	C2	C3	C4
I_1273	2015-09-09	19	2013-04-30	B ovata	Skidaway River				1.5 cm	0.4 ml	Yes		+		+
I_1274	2015-09-09	20	2013-04-30	B ovata	Skidaway River				1.4 cm	0.3 ml	Yes
I_1277	2015-09-09	21	2013-05-14	B ovata	Skidaway River				0.4 cm	0.1 ml	Yes
I_1280	2015-09-09	22	2013-05-28	B ovata	Skidaway River				1.7 cm	0.7 ml	Yes		+		+
I_1284	2015-09-09	23	2013-06-11	B ovata	Skidaway River				0.6 cm	0.1 ml	Yes
I_1285	2015-09-09	24	2013-06-11	B ovata	Skidaway River				0.8 cm	0.1 ml	Yes
I_1286	2015-09-09	25	2013-06-11	B ovata	Skidaway River				0.7 cm	0.1 ml	Yes
I_1287	2015-09-09	26	2013-06-11	B ovata	Skidaway River				1.3 cm	0.3 ml	Yes
I_1288	2015-09-09	27	2013-06-11	B ovata	Skidaway River				1.5 cm	0.3 ml	Yes
I_1289	2015-09-09	28	2013-06-11	B ovata	Skidaway River				0.5 cm	0.1 ml	Yes
I_1290	2015-09-09	29	2013-06-11	B ovata	Skidaway River				0.6 cm	0.1 ml	Yes
I_1291	2015-09-09	30	2013-06-18	B ovata	Skidaway River				1.2 cm	0.1 ml	Yes
I_1292	2015-09-09	31	2013-06-18	B ovata	Skidaway River				0.8 cm	0.1 ml	Yes
I_1293	2015-07-15	3	2013-06-18	B ovata	Skidaway River				1.5 cm	0.7 ml	Yes
I_1294	2015-09-09	32	2013-06-18	B ovata	Skidaway River				1.3 cm	0.4 ml	Yes
I_1295	2015-07-15	5	2013-06-18	B ovata	Skidaway River				1.5 cm	0.9 ml	Yes				+
I_1296	2015-07-15	6	2013-06-25	B ovata	Skidaway River				3.2 cm	1.7 ml	Yes				+
I_1297	2015-09-09	33	2013-06-25	B ovata	Skidaway River				1.8 cm	0.3 ml	Yes
I_1298	2015-09-09	34	2013-06-25	B ovata	Skidaway River				1.5 cm	0.2 ml	Yes
I_1209	2015-05-26	19	2013-07-01	B ovata	Skidaway River				5.2 cm	6.5 ml	Yes	+			+
I_1210	2015-05-28	3	2013-07-01	B ovata	Skidaway River				3.0 cm	2.1 ml	Yes				+
I_1216	2015-09-02	10	2013-07-16	B ovata	Skidaway River	21.37	28.94	4.85	3.5 cm	4.3 ml	Yes		+		+
I_1217	2015-09-02	9	2013-07-16	B ovata	Skidaway River	21.37	28.94	4.85	2.1 cm	1.0 ml	Yes				+
I_1226	2015-09-11	9	2013-08-06	B ovata	Skidaway River				3.5 cm	3.8 ml	Yes
I_1227	2015-09-09	15	2013-08-06	B ovata	Skidaway River				5.0 cm	9.0 ml	Yes				+
I_1228	2015-09-09	16	2013-08-06	B ovata	Skidaway River				4.5 cm	5.9 ml	Yes				+

## Sheet: copepods
Sample #	Tphi Date	Tphi Tube #	Date	Species	Location	approx # individuals	Salinity (ppt)	Temperature (oC)	Oxygen (mg/L)	C1	C2	C3	C4
I_0360			2013-02-13	Copepod	Skidaway River	40 Individuals
I_0362			2013-02-28	Copepod	Skidaway River
I_0365			2013-03-05	Copepod	Skidaway River	7 individuals	26.83	17.12	8.07
I_0875			2013-03-13	A tonsa	Skidaway River	15 Individuals
I_0374			2013-03-13	A tonsa	Skidaway River	15 Individuals
I_0375			2013-03-13	A tonsa	Skidaway River	15 Individuals
I_0384			2013-03-21	Copepod	Skidaway River	2 Individuals	24.24	15.8	8.51
I_0876			2013-04-03	A tonsa	Skidaway River	5 Individuals
I_0877			2013-04-15	A tonsa	Skidaway River	>20 individuals	25	23.3	6.14			+
I_1271			2013-04-24	A tonsa	Skidaway River	>7 individuals
I_1272			2013-04-30	Copepod	Skidaway River	>20 individuals					+	+	+
I_1275			2013-05-08	A tonsa	Skidaway River	>20 individuals							+
I_1276			2013-05-13	A tonsa	Skidaway River	>20 individuals							+
I_1278			2013-05-21	Copepod	Skidaway River	Unknown
I_1279			2013-05-28	A tonsa	Skidaway River	>20 individuals
I_1282			2013-06-06	Copepod	Skidaway River	7 individuals	31	28	4.32
I_1283			2013-06-11	A tonsa	Skidaway River	>20 individuals
I_1201			2013-06-18	A tonsa	Skidaway River	16 Individuals
I_1205			2013-06-25	A tonsa	Skidaway River	>20 individuals
I_1208			2013-07-01	A tonsa	Skidaway River	>20 individuals
I_1214			2013-07-10	A tonsa	Skidaway River	>20 individuals
I_1221			2013-07-23	A tonsa	Skidaway River	>20 individuals
I_1224			2013-07-30	A tonsa	Skidaway River	4 individuals
I_1225			2013-08-06	A tonsa	Skidaway River	>20 individuals
I_1313			2013-08-14	A tonsa	Skidaway River	1 individual							+
I_1194			2013-08-20	A tonsa	Skidaway River	Unknown	24	29.3	3.78
I_1198			2013-08-28	A tonsa	Skidaway River	10 individuals
I_1240			2013-09-06	A tonsa	Skidaway River	>20 individuals
I_1244			2013-09-19	A tonsa	Skidaway River	>20 Individuals	26	25.6	4.767
I_1299			2013-10-04	A tonsa	Skidaway River	>20 Individuals
