# Supplementary material for: Discovery, Prevalence, and Persistence of Novel Circular Single-Stranded DNA Viruses in the Ctenophores Mnemiopsis leidyi and Beroe ovata
Source: Front Microbiol. 2015 Dec 18;6:1427. doi: 10.3389/fmicb.2015.01427 (PMC4683175; doi:10.3389/fmicb.2015.01427)
Supplement: Supplementary file 3 [file DataSheet1.FASTA]

>I_1192_K_A10 
CTCAGCGACCTCCACAGCCACGGGAGCAACGGGCACGGTCATGCTCGCCGCCATCCCAGCAGCGAAGCCATCGCGGTAGC
CGGTTGCGTAGTCCATGATCATCGCCTCACTGCTGGCTGAGGGCGAGGGCCATGGCCGCGGACTGGCTGAGGGTTTCGAC
TGTGCATTCAAGCATGATGTCGATGCTGCCGACGAAGTCATCCTCATTGGCCTGTTGGCTTGCAAAGTAGATCTGTTCAA
CTCCGACCAGGTAGCCGTTGGTCCAAGATTGAGGAGTCACGTCGGAGTCGTCGGACAATGCGGTGCAGTAGCCGAGCAAA
GGAGTGCCGCTTGCTGGAGCATATGCAGCAATCAAACGACCCGATGCGATGAGCGACTTATCGCTGAGACCAACAAGGCC
GGTTTGCGACTGGGTGGTGAGTTGGTAGTCCGAGGTGCTGGTGTGACTGGAGGCCACGGTGGACGCTCCGACTCGGGGGT
GACGCACCTCGGCCCGGTGAATGCGCAGAACGCTCTTGCCCAAGGCGTCCACATACGCGCCCAGATCGATGGCGACCTGC
TGGTAAGTGTTGGACGGGTCGGTAATTGTTGCGCGGATGAAGAAGGAGTCGGTCTTTGCCATGGTTGACCGGATGCGCAT
GCGGTGTATAAACCACACCGTCGCAAGGTCCCATCCATCCATTCAAATCCTCTCATTTGGGTCCCAGACGGGTCGCTGAA
CGTGAAAAATCAAGCCCCCCGCCTCACCCACCCCATTTTCCAACCCCCTATTTGGTGCTGGCGATACCCAAGTCTTAGGT
CGGGCTACATCATGGGCGGTATGTATATACCGAGAATCCGCTTCGGAGGGGTTGATGAAGGTCCAAAAGATGGTGTCCCT
CGACCCGGAAACCGCCAAAATTGCCGAAAGCCTCCCGAACTTTTCTCGATTCGTCCGGATCGCCCTGAACATGCATGCCA
TGGGCGAGGGCGTCGAGGCGATCCAGCGCAGGGTGCGCCTTTGGAAGCGCGTGTCTGACGCGATGCGCCAGGAATGCATC
CGTATGCGCGTGCTCTTTGCCCGTGAGTCGGAGGATTTGGCTACGGTTAACGTGGACGACGTGTTCATGAACGCTCAGTT
GGAAGCGCGGAAGCAAAGTGAATTGGATGTGGAGTGAATGATTGGCTATTCAATCATGAAATGCGACTCGTGCGACGTCG
GCCACGATTGGTTTCATGGTCATCTGCTGACCATGGCGCGGATGGTCGCGGCTGACGAAGGGCCATTATGCCGCGTTTGT
TGCGAGCCGTTGATTTTGTTCGAACAAATTGAGGTGGGTCGCTGATGCGGCGGAGAACCTGGCGTCGCTGTACCGGATGC
GGCAAGGAAGCCTTGACGTCGATGGACGGACACCGGATCAGCAGAGATGGTGTCCGCATCTATTGCGGAACCATGCGCGT
AATCAGAGAGGAAGCATCGGATAGAACGTCTCGATAGCCAAGGCGAGCAAGACGGTCAGTTGAATCCGCTGGAAGGGAGG
TGGGGTGTCCCCGCCGTCCATGCGGGAGGCGAGCGACATGAGCAGGGCTGGGAGGAAACCCTTGGCGGCGGGGACTGGTG
TAACATCAGAGGTCATCTTGACTACGCTCCTTAATCAGCGCAAGAACCGCTTGGTCCTCGGTGATGGTGATTTCCTCAAG
CACGACGAGGTAATTAATACGGCTGTTGCTTGAACCCGAACCATAGATCCACAAGTCTCGAACAACTACATGGTCGGGGT
CAATGACGGTGAAAGGAGCGTTCACCTCCCGTGAGGAACCGATGCCGGTGGCCGCCCAACCAATCTGTCGGTTGTCTCCG
GCGTTCCAATCAATGACTGCTCCGTCTTGATCAAGAGCAAGCGTCGCCTGGACATCGTTAGTCGAAGTGTCGGCTCGCTG
AGGGAATGCATAGAACGCACGAACAATGAACGCATTGGTCGCGTGCCCGTCATCGAGAACCAGGCGTCGAGCCTCGTTAT
GATCAAGCAAACCTCGAAGAGTTCGAACACGACCCATCGTATCACTTCCTGGTGCGCTTCGCTTCAGCGTGCGCCAACTT
GACTAGTTTCTTGTGCGTGTAACCCTTCCTCAGTTGCCCCGACTTCAGGGTGTGCTTTCTTCGAAGGCGCTTGTAGGCCG
CACCGTAGGCCTTGGCGTAGGCGCTGACCTTGCGCTTCTTCCTAGGTAC
>I_1192_K_A4
CCGAAACTCTTGACCTTCGCATTGCCTTCTACTGTGTCGGACAATTACTCAGACAGATTTGTTCAACTCAAACTACTAAA
CTCCAGGTTGCCAAGAGCAAGGGCTCTTCTCCTGGAGCGTGGCATTCGTGGAGGCGTATACGTCCTTGAATGCACGAGTA
GATTGGTTCCGTTGGACGAAGGTGGTGCCCTCCTGGAATGGAAGCACCATGCCCACGTCCACATGGTTGCCATCGGTCCA
TACATGAAACGTGACCGATTCCTTGCCTTCTCAGAATGCCTCCAGCCGATCGGGCTGGGTCGTATCAACTACAAGGCAAT
GTCAACACAACGTGCTGCTCGAAGACGAGTCAGCAACTACATTTCCAAGTACCTGGTCAAAGAGGGTTTGACCAGTCGTA
CCTGGGGAATCATGAGGAATGCAAAATGACTGAAATTGTAATTGACGTAGACAATGACATTGTGCACATTTGTGCATGTA
TGACTGGAAGATTCGATGAAGAAATAGATGAGCACCTTCCTCTTGGAATCTTCCTTGTAGAACTCGACCACTGCTCTGTC
TGGATGTGCCAGAGGTGCCTCGTGGGACTGGAGGAGTGGTGACCATGGAGGTCAACAAACTCACCTGTCCTCGATGTGAC
GGAGATGTTTTCGAAATCAAACAAATCGTCACAGATGAGAAAATCTACACAACCGCGCGTTGTGCTTGCTGCCGTAGATT
GCGTTTCAGGAGGGGTCGTAATTTCTTCGAGAATCTCGTTTGAGAAACTCCCTCCTGTTGGTTCAGTCGTTACCGATCGT
GACCTTCGACATTGCATGGCAATGATTCGTCACGCTGACCAACTCGCCGCCTCGAGGCGAGTGGCCCTGAACCCATACGC
AGCTGATGCGACTGCCGTGATGCCCACGGCGCCATAGGTTGCAACCATTGCATACTTCGCACCTGCTGCTGCTCCGCCGG
GACCTCCGGCGAACGTACCGATTGCTGCCCCGACTCCCATGACGCTGGCGTCAGGTAATGCGAGGAGAGCAACTGCGGTT
CTTCCATACACTCGACTTCGATGTGCTGCTACCTTTGCTTTCGCAGCCTTCTTTCTATCGAAGTGAAGTGGCACATGGTA
GGTGCCACCATTTCCGAGTGTCTGACCAAGACCCAGCGGGGCTAATACATACATCAGCGACGCTTCCTGTACGTCTTGGT
TTTCTTCGAAGACGAACGCTTCGGTGTGTGAAACACGCAGGTCTTCTTGCCACCGATCGCCGCTGCCTTGCACCGTCGGC
CGTTGGCCGTCTTCTTCGAACATTGCGCCATCAACACATCCCTCCAACTGCTCCAGTAATCTGGGAGAGGATGCCCGCTT
GCTCGAGGACGAGAGCGAGGATGGCGTAACTCAGCCCGTGCTTCTGCATGTGCAGAAGAAACCGCGCTGTGGACAAGGTG
GACCCGGCGACGGCGCCGCCACTCACGTCCGCTTGGGTCGGGAGACTTCCAGCATTGGACTCGGGTCCGTGGCTCAAACC
TTCACCCCCCGGGTATCGACGTCCAGGAGGAGCGTCAGTTCACCCAGTTCGCCAGGTTGAGTCGTGTGGACTTGAATGAG
CCCACTAATGGCCGAGAAGCCATTGAAGGGCACGATGGGATTTGCAGCAGAGGTGCTGGCCATCGCTTGCCGCTGAAGAT
TGTCTGCGTTCCCGGTGAGCCCGAGACGCATACCAAACGGCTCGTCGTGATCGTACGGAGCCTCGTCGTTGTGGGCATCG
AGGTTCTCGAGAACCTCGTCAACCGAATCGCCTTCATCGAAAAGGTTGACCAAAGGGTCGGATGCCAATTCTGCAACCGT
GTTAATGAGCGGTTGCTGATTCTGCGGCTGTGGCCGCGAGTCAACCCACGAGCGGATAAGACCGACTGACGTGTAGTTGT
CCCCACCGGCAGCACCGTAGCCGGGGCCGGTGATGTGTTCTCCGACAATGTGTGCGAAGAACTGGTCTGGATCTGCGTCG
GCACCAGCAGGGTCCGCATTGCCAGACTGAACGAAAGCACCCTGATCAGGGTCTTCGCTCACGTAACGGGAGTACTCCCA
TTCGCCAAGGTCAATTGCATTGCCACCAGCATCCGCCGGAGTCAGCACACCGCCACCTTGCTGCATGTGCTGATTCAGGT
AGACCTTCCAGTCGTGGTACTTAGGACGCACGACACCAGGCATGCCTTCCATGGCCTGCCGGTTCATCTTCATCCACAAC
TTGAACCCTCGGCGGAGGGCCGTGCGCGTCACCCAAGTATTGGGTGCCGTGTTGAAACGCACGGTTGTGTCATTGTTGCT
GTCTTGCAGCAACCCACCGAGCACCGTATAGGAACGGAACTGTCGGTGCAACTTCCTCTCTTGGATCGAGAGAGCCTTTG
CCAAGTCGATGTAATTGTACGCATTTCCACTAGCTGGAGTAAATACGAATCGCATCCGACTGACTGCCATGTCCACGGTG
TGGCTGGCCACACCTACTTTACTTTTCTCACTGCATTGTTCAAGTAAGACTGGCGTTTGGGACAGTCTCAACGGTGGTGT
GAATCCTGTCCCCATTAACAAGTAAAGAACAGGACGATGACCCCCACCGTCCGTGGGGTTGGTCGTGTCCTGAATGTCCA
CACCTGCCACTCCGAGGGCAGGAACCGGACTATGCTTCCTGGCGTGTGGACCGCCATACTTGGAAGACGATTGCTCTGCA
CGTTCCCATCCGCTGCCCTGCTTGCGACAAGCGCAAGAAACGCCAGCAACGTATGCGACGACGGGTAGATCGGTGCTTCA
CCGTCTCGACTGCCCAGGGCAGTTCGACCTACCGGTAC
>I_1106_P_H3
GTCAAAAGAAAGAGTAGTGGAAAGACCACACGACCACTTAAGAGAAGTAGAGCGCTTAGGAGATATGAGAGTGCAACAAG
TACGAAGTTGCCGTTGTCTCTCGATCATAAGTTGCTTAGGAAATCACAGCAAGCTGTGCTGCGTTATCACGAGGACATTA
CGCTTAACCCCACAACAGGTGGAGTACCTGCGGTATATGCTTTTCGTGCTAATGGTTGTTATGATCCTAACTTTTCTGGG
GTCGGACATCAACCACGAGGATTTGATCAATTGATGACTATGTATCAATTTTTCCGAGTAGATGAGTGTCAAGTTGAAAT
GTGGTTTCAACCCAGCGATGGCGCGGGAATAATCACCAGTATCAGTTTGTCTGGATCTGCTGATTCCGCGGCGAGTGGAA
TATCAAGAGATAAATTTTTCGAAGAAAGAGTAGCTAATTTTGCTTCTTGTGGTGGAATTAGCGCCGATAAACCGGGTTAC
ATTACTTTTAGATGTAAGCCGTGGGAATTTATGGGACTGTCCAAGAGTGATAATCAATACCGAGGATCAACTTTGGCTGA
CCCAGTAGCTCAATCATACATTAATGTGAGAGCTGCACCTTTGGATATAGCTGATGTCGGTGGAGTCGATTGCGTGTTAC
GAATTACATATCATTGCACATTGACGGAGCCAGTGATGCCAACCGCCTCTTAACTGGCCTAGGGGCGTAGCGACCAACGG
GAGCGGCCTCTGAGCCCCTAGGATCAGGGTTGCCTTTGAAAGACGATGACCCATGATGATTATAATAATTATGCGCCAGC
GTCCTCGCGGCGCCATTTAATCAATAAATATATGATGTAAAGTACGAAATATGTTGAAATAAAAAAAGAAAAAAAAGAGT
GAGGGCAGAAAAGGTTCTTGTGGGGTAGCCTTGTGCAACCCCTAGTATTACCAAGAACCTCTGCACACACGCACATGTCT
GGGGTAGTTGGAGAAAAAAAGTGAAATTCAAAACTAAAAAAATTACACCTCCAAATTCACCATGCCTGCA
>I_1106_P_G3
GAAAACAATATAACCGGTTGTTTTCAAAATACCTATTCAACAACTCAGCATCATCATGGTCTAAAGCACCATACACCAAC
AATTCTTTAAAATTTAAATCAGACATCGACTATTTGTTACAAAAACAATATTTGTAAGCAAATTCAATAGGAACAAAGCC
GGCAGATCCTCCAGTAGATTCATAGACAATAGCCACCCGCCAGTTGCCTTTAGTAAATTTAGGCGTGCCAGTAGCATCTC
TCCATGTAAGAAATCCAAGTTTGACAAAAGCAGTCATGTCAAGCACAGCCGTTGAACCGTCCTGGCTAATGGTTCGATCA
TAGTGAACCCGATAATCAGAAGGGTCAGGAACACTAACGAAGGAAGTACTGGTCCAGGTGGCAGTTGGATCAACCGGGGT
GTAGACAATAAGCCGGATGCGTTTGACCTCAACCTTAGCTGAGACCTTGACAAGAATCCAATTATTCTTCCATTTATCGC
CAATAACCTTCCCACGAAAATCAGTGCTGCCACTAAGGTCACCCAAAGGATAAAGATCTTGAGAGTAGGCCCCTGCGTTA
GGGTTTGTGGAACTATCATAAGTAACTTGGAAGTATTGTAGTTCAGGACGGTTCCTATTGACCTTCTTTTCAAGAGCTGT
GACACGAGCACGCCATGAAGGGGTGGATAAAGAACCCCTAGAAACAGGAAGAGTTTTAGTTCCGCGTAAGTATGGCATTT
CAAAAATTATGGAACGCTAGGAAACTACGTGGCAACCATTGTAAACCCCAGCGTGAAAATAGCCCAAAGCCCGAAGTGCC
GTAATACTGGTTTTGGGCACTTCGGGCTACCCCTGGGTGGGTTAGGGCTTACAAACCTGGCCACTCATAGATCTATTGGA
AGGCGGGGTGGGATAAGGGTTGCCGGCGGGGAATGGGGACCCCCGAGGCACAAAAAGCCGTCAAGCCACTTTGGCACCCC
AAGGGGCCCCGCCAAAGGGGAGAGCCGGCTTTTTGGGCCCGCCCCTATTCCCCTTATCCTGGTGGGTTAAGTAGGTTGTT
CGGAATAAGGTATTGCTGCA
>I_1105_P_B7
GCCTCCCTGGGGAAGGCCTTCGTCAGTGCCGGAAACATCCGGGACTGGAATGCGAGATGTCTCGAAGCAACTTGCGCGGT
TTGCCTTGCCACAACGCGTCGCCCGTAGAATCCGATTGCCCTGGCGGCACCGGCTACGGCGATCGCTGGCAGCGCCAAAC
TCAGCACATCCCGGAGGCCGTTGCGAACACCTGGTCCAACACTCCTGTGCTCGATGCCAGGAGAAGTAGGACTGCGGTTT
GGAACCCGTATCGGCGTGTCCAAAGCATGAACTGAGCCATGCTGAGGGTGACACCGGCCGCCTGGGAGGTAGTAGCGGCC
GGCGTCATGGAGTTGTCCTCAGAGAGCAGTGGTCAACACCCCCTTGGTGTTACCTGGCACGACGTGGACCGTCGCGTTCG
GCCCCGCACCGATGCCTTCGGCAACAGTGGAGTAGCCGCTCAAGAGCACGAGGCCGAGTGGCGCCTGGAAAACCCCAGTC
GACACCGTTTGCGTTCCGGTCGCCGAGATGAGCAGTTGCCCGACTCGCACCCAGACCGCGTCCCAACTCGTTTGATTGTA
GGGCGGTTGATTGCCCCGGGACTCGAGGTGAACCATGTTCTCGTTATCGAGATTCCCGATCAAATCGTTGTAGGGACTTG
TCGCCGTCGCCGACTTATCAGTAGGCGTCGTATCCAATCGACCCATGGCGTCAAACTCTTCGAACACGTTGTATGCAGTA
GCACCGGACCAGACACTGCCGGTCGCGGTTCGCAGAGTGAACACACGGTCGTTGCCGTTGTGATCAGACACCAGGGACTC
CCAGAGTTCTGCACTGGTGTGAGTCTGCACACCAGCGAAACTCTGGTCAAAACCCCAGCACAGACCTTCGGCATAGGTGG
CTGTACTGAAGTCATGGCTGATACGGAAGTCGTACCAGCGCGCCTGGTCGATGGTCCTACGCTCTTCCTTCATGGCCTCA
TCGTGCATTTTCTTGGCCGCCTTCAGCGCGCCCAAAACATACCACGTCGGCATCAGAGTGTAGACATCGACATTGGTCGG
CGATGCTGAGTGCAATGAGACCTCAGCGTAATAATTGAGATTCTCACGATACAACCGATGGTTGACTCTCGAGAGAGTTC
GTGGAATGCTCACCCAAGTCGTGGACTTGCCTGCA
>I_1105_P_A8 
GCTGCGGCCAACGGATGTGCGTCAGCTGCTGGCATACGAACCACTCGTGCGATACGCCAGGGGTGAGTCAATGAGGCGAA
CGGAGTGTAGCCTTTGTTCCAAACTTGTATGGACAAGCCACGCGGAGAAGAAACGTGTCCGCGGGGACCTCTCCAGGTAC
CGGTGCGCTGGTTGCGTCCGACGATACCGGGAGGGAGAAGAGTGAGTCAGACCAGTCAGCGTCGTCGCTTCTGCGTGACG
GTGAATCCGGGTCACATCAACCCGGAGTGGGCGAAGGATGAGGAAACCGACGAGTACCCGGAGATTCCTCTCGAGGACCT
CAAGGCCGCCTACCGTGACTGGTGGGCGACGTTGGCCGAGTTCCCCGATCTCCTCTGGAGGAAGGGGCAAATTGAGGTGA
GTGACAAAGGCCTTGTGCACATTCAGGCCGCTGTCAGACTTCGAACCTCGAAGAGGGGACAAACCCTCAGGCGGAAGCTC
GGTGGACATTTCGAGCCCGCACGTAATTGGGCGGCGCTTTCGCGCTACGTCCAGAAGACCTCCGACAGACTGGAGTTCCT
GGGGGAGGATGGTCAACCCGAGGAAGGCGGAGACATCACCTCGGGTTACGGGTCCGCGAAATTGAGGGCGATCGAGGCGT
TGAAGTTCGGCATGACGCCGACAGAGATTGCCCAAACGGACCCGGAAGCCTATTTCACGCACCACCGCTCAATTGAGGCG
TTGTGGGAAAAGTTGAAAGAGGCCAACCGTCTGGACGACGTATGACCATTCGTCATTTGCACTACGTCGTCACAAACAGC
GGTGCAGCAGGTCAAGAGACGGACCACTTTGTGGACCTTGCTCGAGACCTTTCAGCGATCAACCGTCAGTTGATGCGCCA
GGGACGAATGTACCGGGTGAAGCGAGTATCTTGTATGGTCTCGCCCAATTCCGACCCAATTGTTGGGGGAACAATCACCG
CATCGGTCGTCCCAGATGGCTGGGTGACCCGGAACGCTTGGAAGCGCGGCTTTGACGCGTGGAACAAGATGCGGAAGAAT
GCCGTCACCCTCACGGGAACGCAGTTCCCGAAGGCTCGATGGGCAGATTCCAAGGTGCACATGAGCGAGACTTCGGTGAC
TGGCACGCAGCTGGTGCCGAAGGACAATGAGTCAGTCAGTCTGCA
>I_1090_P_H10 
GATAATTCTTTTTTTCTGATTCACTAACTTTGGGGTTTTGTGTGTTCCCTAGGGGCGTTGTGGTTATAATTCAAATAATG
CCAGTCCGTAGAATGCGTCGTCGTCGTCCAAGTACTCGCCGCAAGTTTAAATCTCGCCGCTCCAAATCAACTAGAGCTCG
CCGGTACACTCAGCCAGATGGTTATCACTCCGAGAAGATCATCTACAACCAGGTAATGAATGCCCGGCAAGACGGTTCCT
TCCTGTTCTACTTCACGTGGATCAAGGCTCTCTAGGGAGGTGGTATCTTCGGACTCAACTAGTCCGTAGCAGCTTACGGC
AACTAGGACAAGCAGTTCGCCCAGTGTGCTCTCATGTACCGTGAGTATCGGGTTACCGGGGTCAAGTTCGTCTACACCCC
TTATTCCTTTGTAGGAATGCCAATCACCATCACGTCCATCCGTTCAGGCACTAAGGCCGTCACCGCTGACGAGGCCATCC
CCCCTACCAACGAGGACATCGAGGGTGCCTTCGACAACAGGTAGGTCTCCGCAGTCAGACCTTTTAAGAGGTTCTACAAC
ATCGCCAAGTGGGCTAAGTCCAAGGACATCGGGTGGTAAAACACTCAGGACATCCTGGCCAATCCAGCCCAGAACATCCC
CATGTACGACATGGTCACCGGCTTCACTGGTAATGTGCAAGGCATCCCCGTAGGTGGCTCCATTGCCCAGACTCAGGTCA
TCTACTATGTCAAGTTCCGTGGCCGTACCAGCTCCACTAAAGTAGTTGTCCCAGGTTAAGCTCCTTGAGGGACCCCCACC
TTAATAAAGTTTAAATAAACGCGCCCTTTTTTAATATCTAAGCCGATTCTGCGATACGTTCTATAATATTACTATCGCAG
AATCAACTTATTTGCTTATGCCAAAATAAGTCTAAGCCAAAGGCTGGTTTCTCACCTACCCAAGGTGCGAGATAACCCCC
AAAGCCGCCCTAGAGTACTTCAGGGAGAAGGCCACCATCGTCGAGTACGTGATAGCGTCAGAGCCACATAAGGATGGTAC
CCCCCATTTGCATGCGTTCCTCAAGACATAAGAGCGCGTTATTCTCTCTCCTAAATTATTTGATTTAGATGGACATCATG
GACACTACTTAAAGGCTAAGTCGTGGAGAGCTGCTCAGCAGTACTGTGTCAAGGGTGGGAACTTCATTTCCAATATCGAC
ACTGAGTCCGCCCTAGCTAAGAAGGGCAAACGCAATCAGGCCCTCATGGGCATGGCCCCCAGAGATGCCGTGGATGAGGG
ACATATCTCCGCCATGTAACTCCCCAATCTCATTAAGGCCCAGAACGTTTACCGATCGCTTGCGCCTTAGTACAATCATG
ACTCCTGCAGAGGAGTATGGTTCTATGGACCTCCTGGCACAGGGAAGTCCCGTAAAGCGCGTGAAGCTCACCCAGACGCC
TACCTCAAGGCCCAGAACAAGTGGTGGGACGGGTATACTGGTCAGGTAACTGTCATTCTCGACGACTTCGATAAAGGTGG
AGTTTGTCTAGGGCACTACCTTAAGATATGGGCCGACCGCTATGCTTGCACTGGAGAGACCAAAGGTGGCACGGTCTAGC
TAATCCACAAGTGCTTCATAGTCACCAGCAACTATCACCCTAGTACGCTCTGGCCCGAGGACTAGGAGCTACAACAGGCA
ATCCTGAGACGGTTTGAAATAACTTAATTTCCTAAACTTTGATCGGGAAGAAAAATC
>I_1089_E_4 
GATATCGTATCAACGGTAACAAACCCCCATTTCAGGTCCGTCATGAGGGATACTGGGAAAGCCTTACCACTAACAGACAA
ATTAGTGGAAGAATTGAGTTCCCTAAGAATTCTAGGTTTTTTAATCCTAGAAGTTCTTCGGGATTTGGGCACATACCTAG
AAGGTGCTTTGGCCATCAAACTAAAAATAATTATAATTTTTAAAGTTTAAATAATATATAGTCATTTAAGCTTCCGAGGA
GGAAAGTGAAGATTTTCCTTGACATAAATAGTAAGTCGTCGCTTAATAGCTTAAAGATCATGATGGGATTCTGGCTCTGT
AAATATCTCATCAGGGGAATAATTAGAAGTAACAATAAACTAAGTGTATTTTGGTTATACAGCAGTCCCCTTAACTTCTG
CTGTAAAATACCACTTATCTAGCCATAATTTAAGATGGTCTTTAAGCATTCTACCCACTTAAATTCCAAGGTCTTCCAAT
ATGATGGTTGATTAACCATCATAACCATCCCACCATTTATTAGCTAATTTTGGATAATATGAAGGATCTTATTCTCTGGC
CCAATGAGTTTTTCCTGTTCCAGGAGGGCCGTATATCCATACACCACGGGTAGTTTCATGATTATATGGATTAGCATTAA
ACATAGGATCAAGTTTAAGCTTTTTCCACATCAAAATAGATGATGGCGTAGTGTAATAGTCCAATGCCTCTTAGGCAGAT
AAAGATAACTATTAACGTAAAGTTAATTTACCTTTAGGTAATAAATCATCTCTAGCAAAAGTAAAAGGACCTGCAACTCG
GCTTTCCTCCTTCATGCAGTATTCTTCTGCTCCATTATCCTTTGTTATCATGTCAACATGAGCTTTTGAAAACCGTTTAA
TAACGGTTTTCAAAGATAATGGATGTTTGTATTAAACAAACATTTACATATGCTCAGTACCGGTAGTTGGAGCAAGCTCC
AACTAACCGGTAATCTTCACAACAGATGTATCTTTCTCAAAGATACATCTAAGATATTCTTCTGTAAGCTGACGCCTGGA
TTCGTCGCGGCCCTAAAGGACCAGCTCCTCATTAGGAAGTTACCAAGGATTGTTAACAGTCACTAAAAACTTTCTTGACT
TATTTGAATTCATATTAAAATAAATTATAATTATGAAATTCAAAACTATTTATAGTTTTGAATTTCAAATTAGCCAATCA
GATTTCAGTATTTGAGCTACGCGGATTTTTGGATGTATCTTTCACAAGATACATGCAATTTGGCACTTTGGCACATTTCG
CCTATAATACTAGTAGGCGAAATGTGCCCGGTTGGATGTATCTTTCACAAGATACATCCAACCCCCCCTCCAAACAACTT
CAACCCCAACCCCAACCTTTATTTGGGGTTGTTGTATAAATAAATGAGTACCTTCTCTCCCCCTCTACATACCACCACAA
CCCCACCCCAACTTCAACCCCAACCCCAACCTATCTTTGGGGTTGTTGTATAAATAAATAAAATTAAGATTTAAGATAAA
GTCAGACATTGGAAGCGGTTATCTATTTACGGTCAGTAAACTAGACGTGATAAATGACCTTGACCGTCTTATAGACCTTA
ACGGAAGTGGTGTTGGGATTGAGGCATATCACAGCAAGCAGCTCGTCAATAGGGGGATTAGCGTTAACGGTCGATTATCT
CAAAGCAGGCAGAATTTAGTTCAATTCTGCCATTCTAAATCGCCGTTTGTAGATGAAAGGGTGACCCTAAGAAAAGATCT
AGTTAGATCCTGTAAGTGCCCTCGCCATCAAAACATTACCGCTAGTTGGTACTGAATCAGTACCAGTCAAGAAAGCAATT
CCACCAGACAAAGGATGTCCATCATCCAATGGAATCATTCTAACGTCTATGGTAACAGCTTTAACTTCGTACTTTTGATA
CGCGCCTGCAAA
>I_0880_P_C1 
GGAGTCATGATTGTACTAAGGCGCAAGCGATCGGTAAACGTTCTGGGCCTTAATGAGATTGGGGAGTTACATGGCGGAGA
TATGTCCCTCATCCACGGCATCTCTGGGGGCCATGCCCATGAGGGCCTGATTGCGTTTGCCCTTCTTAGCTAGGGCGGAC
TCAGTGTCGATATTGGAAATGAAGTTCCCACCCTTGACACAGTACTGCTGAGCAGCTCTCCACGACTTAGCCTTTAAGTA
GTGTCCATGATGTCCATCTAAATCAAATAATTTAGGAGAGAGAGTAACGCGCTCTTATGTCTTGAGGAACGCATGCAAAT
GGGGGGTACCATCCTTATGTGGCTCTGACGCTATCACGTACTCGACGATGGTGGCCTTCTCCCTGAAGTACTCTAGGGCG
GCTTTGGGGGTTATCTCGCACCTTGGGTAGGTGAGAAACCAGCCTTTGGCTTAGACTTATTTTGGCATAAGCAAATAAGT
TGATTCTGCGATAGTAATATTATAGAACGTATCGCAGAATCGGCTTAGATATTAAAAAAGGGCGCGTTTATTTAAACTTT
ATTAAGGTGGGGGTCCCTCAAGGAGCTTGACCTGGGACAACTACTTTAGTGGAGCTGGTACGGCCACGGAACTTGACATA
GTAGATGACCTGAGTCTGGGCAATGGAGCCACCTACGGGGATGCCTTGCACATTACCAGTGAAGCCGGTGACCATGTCGT
ACATGGGGATGTTCTGGGCTGGATTGGCCAGGATGTCCTGAGTGTTTTACCACCCGATGTCCTTGGACTTAGCCCACTTG
GCGATGTTGTAGAACCTCTTAAAAGGTCTGACTGCGGAGACCTACCTGTTGTCGAAGGCACCCTCGATGTCCTCGTTGGT
AGGGGGGATGGCCTCGTCAGCGGTGACGGCCTTAGTGCCTGAACGGATGGACGTGATGGTGATTGGCATTCCTACAAAGG
AATAAGGGGTGTAGACGAACTTGACCCCGGTAACCCGATACTCACGGTACATGAGAGCACACTGGGCGAACTGCTTGTCC
TAGTTGCCGTAAGCTGCTACGGACTAGTTGAGCCCGAAGATACCACCTCCTTAGAGAGCCTTGATCCACGTGAAGTAGAA
CAGGAAGGAACCGTCTTGCCGGGCATTCATTACCTGGTTGTAGATGATCTTCTCGGAGTGATAACCATCTGGTGCGGTGT
ACCGGCGAGCTCTAGTTGATTTGGAGCGGCGAGATTTAAACTTGCGGCGAGTACTTGGACGACGACGACGCATTCTACGG
ACTGGCATTATTTGAATTATAACCACAACGCCCCTAGGGAACACACAAAACCCCAAAGTTAGTGAATCAGAAAAAAAGAA
TTTTTTCTTCCCGATCAAAGTTTAGGAAATTAAGTAATCTCAAACCGTCTCAGGATTGCCTGTTGTAGCTCCTAGTCCTC
GGGCCAGAGCGTACTAGGGTGATAGTTGCTGGTGACTATGAAGCACTTGTGGATTAGCTAGACCGTGCCACCTTTGGTCT
CTCCAGTGCAAGCATAGCGGTCGGCCCATATCTTAAGGTAGTGCCCTAGACAAACTCCACCTTTATCGAAGTCGTCGAGA
ATGACAGTTACCTGACCAGTATACCCGTCCCACCACTTGTTCTGGGCCTTGAGGTAGGCGTCTGGGTGAGCTTCACGCGC
TTTACGGGACTTCCCTGTGCCAGGAGGTCCATAGAACCATACTCCTCTGCA
